# Supplementary material for: Identification of Microbiome Etiology Associated With Drug Resistance in Pleural Empyema
Source: Front Cell Infect Microbiol. 2021 Mar 16;11:637018. doi: 10.3389/fcimb.2021.637018 (PMC8008065; doi:10.3389/fcimb.2021.637018)
Supplement: Supplementary file 2 [file Table_1.xlsx]

## Sheet: Sheet1
Detailed information of sequencing depth 45 samples from empyema patients
Sample ID	Raw data		Ratio of reads aligned to the human genome (%)	Clean data		MEGAHIT assembly data
	Data(Gb)	Number of reads		Data(Mb)	Number of reads	Number of contigs	min length(bp)	max length(bp)	average length(bp)
PE1	14.6	42757893	89.0384	278.8	816508	16852	200	7710	529.7
PE2	13.3	38918618	89.2914	272.8	801677	19357	200	5101	491.4
PE3	13.5	39449489	90.0305	299.5	875187	19711	200	49801	673.4
PE4	14.2	41331931	89.5238	261.2	766453	21809	200	60696	557
PE5	14	40800523	88.4948	237.5	697025	17263	200	5426	517.4
PE6	13.3	38586438	91.7758	217.5	631464	17477	200	7218	523.3
PE7	14.2	41593754	89.6081	277.2	811700	18758	200	7544	508.1
PE8	11.7	33937269	90.0249	352.7	1016490	16617	200	4180	496
PE9	12.5	36591600	89.6295	270.2	790690	19343	200	6242	492.5
PE10	11.6	33830790	90.0758	202.8	595823	15691	200	5376	493.3
PE11	17.1	50020449	90.8292	311.5	911858	22280	200	9087	540.8
PE12	14.4	42146048	89.1329	238.6	701384	18330	200	6958	526.3
PE13	15.3	44567133	87.8985	328.7	963566	21346	200	6499	511.8
PE14	13	37873581	89.0682	234.1	691391	17390	200	7529	517.5
PE15	17.1	50079072	90.6135	298.1	873807	21137	200	6923	533.4
PE16	16.6	48595496	89.584	261.8	768749	19055	200	6623	544.4
PE17	18.4	53710616	89.5683	272.8	802108	20481	200	7509	534.1
PE18	15.4	44887193	89.0059	307.2	901753	21922	200	5475	509.5
PE19	11.5	33438993	90.0384	219.9	645452	15958	200	20668	503.5
PE20	14.1	41249848	90.1893	307.1	898950	18551	200	166265	730.7
PE21	15.1	43988531	89.494	284.1	832600	20326	200	9775	520.6
PE22	13.6	39844535	87.7346	351.3	1024462	21020	200	9650	508.4
PE23	13	38035388	84.1715	970.1	2815413	44823	200	685584	941.3
PE24	13.3	38804691	85.1486	811.5	2349951	24111	200	572785	970.7
PE25	13.8	40391380	90.0333	229.6	672400	15460	200	4924	530.8
PE26	14.9	43507837	89.9968	243.7	715056	17790	200	8950	535.7
PE27	12.8	37081660	92.2077	256.7	744649	19160	200	5600	504.4
PE28	12.2	35536353	92.2094	224.1	649874	18048	200	8216	496.4
PE29	13.6	39584796	80.5023	1999.1	5742376	24806	200	432594	1049.7
PE30	17.6	51221576	83.989	380	1105828	24690	200	545640	644.9
PE31	15.8	46027613	87.7189	332.5	970064	27251	200	7553	494.3
PE32	18.7	54413115	83.6659	340.1	994787	28574	200	7460	534.4
PE33	15.4	44764382	88.6658	245.7	717679	21275	200	41215	536.1
PE34	16	46457652	84.0428	248.1	728079	22566	200	8960	513.6
PE35	15.6	45210282	83.765	362	1055482	29380	200	1229980	604.9
PE36	14.1	40973608	82.856	284.7	834930	27527	200	9236	527.1
PE37	23.7	68895374	87.4454	508.6	1494555	29164	200	8911	537.6
PE38	15.2	44208715	86.6201	274.4	801855	24399	200	11066	515.2
PE39	15.7	45485507	84.2802	244.1	714203	21626	200	6904	514.6
PE40	15.4	44654124	82.7794	304.1	888903	25141	200	51913	674.6
PE41	14.2	41105402	82.8709	245.9	719948	23865	200	6976	548
PE42	15.8	45868291	83.9842	263.3	771611	22746	200	7102	516.4
PE43	14.2	41327775	82.7459	236.9	694753	20447	200	7292	511.6
PE44	20.7	60214682	85.0955	414.5	1220208	26702	200	12976	534.4
PE45	21.5	62546751	86.9657	631.7	1857107	30368	200	9515	524.6
