# Supplementary material for: Identification of Microbiome Etiology Associated With Drug Resistance in Pleural Empyema
Source: Front Cell Infect Microbiol. 2021 Mar 16;11:637018. doi: 10.3389/fcimb.2021.637018 (PMC8008065; doi:10.3389/fcimb.2021.637018)
Supplement: Supplementary file 3 [file Table_2.xlsx]

## Sheet: Sheet1
Table S2 Clinical information of the studied empyema patients
ID	Sex	Age	Time	Clinical diagnosis	Culture (pleural effusion)	Treated antibiotic	Relevant comorbidities/ risk factors
PE1	M	68	2017-06-01	Lung abscess; Empyema; Sepsis; Pneumonia; Gout	None	Beta-lactams Quinolones	Pneumonia
PE2	M	62	2017-06-01	Disseminated nocardiasis (involvement of the lungs, chest, back, and right maxillofacial soft tissues); Pemphigus; Empyema	Nocardia farcinica	Aminoglycosides Beta-lactams Sulfonamides	None
PE3	M	54	2017-06-01	Empyema; Bronchopleural fistula; Pneumonia	None	Aminoglycosides Beta-lactams Quinolones	Post-traumatic empyema Pneumonia
PE4	M	64	2017-07-01	Lung abscess; Empyema; Type 2 diabetes; Bronchiectasis	Klebsiella pneumoniae	Beta-lactams Quinolones	Diabetes mellitus
PE5	M	72	2017-08-01	Severe pneumonia; Type I respiratory failure; Lung abscess; Empyema; Spontaneous pneumothorax; Septic shock; Acute kidney injury; Type 2 diabetes; Hypertension; Hip sebaceous cyst infection	None	Antifungal drug Beta-lactams Oxazolidinone	Pneumonia Diabetes mellitus Hypertension
PE6	M	21	2017-08-01	Tuberculous empyema; Pulmonary tuberculosis; Pneumonia; Kidney stones	None	Anti-tuberculosis drug Beta-lactams	Pneumonia Tuberculous empyema
PE7	M	48	2017-08-01	Empyema on the right; Bronchiectasis with infection	None	Beta-lactams Glycopeptides Lincomycin	None
PE8	M	45	2017-09-01	Pulmonary tuberculosis; Tuberculous empyema; Pneumonia	acid-fast bacilli	Anti-tuberculosis drug Beta-lactams Lincomycin Quinolones	Pneumonia Tuberculous empyema
PE9	M	21	2017-10-01	Sepsis; Blood-borne lung abscess; Multiple soft tissue infections throughout the body; Acute left heart insufficiency; Empyema	None	Aminoglycosides Beta-lactams Oxazolidinone Quinolones	None
PE10	F	64	2017-12-01	Empyema; Lung abscess; Coronary heart disease; Moderate anemia; Liver cirrhosis	None	Beta-lactams	Post-traumatic empyema Hospital-acquired empyema
PE11	M	42	2017-12-01	Empyema; Pneumonia	None	Beta-lactams Nitroimidazoles Quinolones	Pneumonia
PE12	M	55	2017-12-01	Acute Respiratory Distress Syndrome; Abdominal Infection; Pneumonia; Type I Respiratory Failure; Right Liquid Pneumothorax; After Drainage of Abdominal Abscess; Ileostomy after Colon Resection; Descending Colon Cancer; Type 2 Diabetes; Empyema	None	Beta-lactams Glycopeptides Nitroimidazoles Quinolones	Pneumonia Diabetes mellitus
PE13	M	17	2018-02-01	Type II pulmonary tuberculosis; Left side tuberculous pleurisy	None	Quinolones	Tuberculous empyema
PE14	M	54	2018-02-01	Encapsulated empyema on the right; Pneumonia; Lung squamous cell carcinoma with pleural metastasis	None	Beta-lactams Nitroimidazoles Quinolones	Pneumonia
PE15	M	52	2018-02-01	Left empyema; Lung abscess; Pneumonia; Alcoholic cirrhosis	None	None	Pneumonia
PE16	M	74	2018-03-01	Pneumonia; Bronchial Tuberculosis; Pulmonary Tuberculosis, Right Pneumothorax; Arrhythmia; Hypoproteinemia	acid-fast bacilli	Beta-lactams Lincomycin	Pneumonia Tuberculous empyema
PE17	F	60	2018-03-01	Empyema; Severe pneumonia; Respiratory failure; acute left heart failure; β-Thalassemia; Chronic gastritis; Acute renal damage; Hypoproteinemia; Electrolyte imbalance	None	Beta-lactams Glycopeptides Nitroimidazoles Lincomycin Quinolones	Pneumonia
PE18	M	56	2018-03-01	Right empyema; Right pneumonia; Hypertension	None	Beta-lactams Quinolones	Pneumonia Hypertension
PE19	M	71	2018-03-01	Empyema; Pneumonia; Gallbladder stones; Right kidney stones	None	None	Pneumonia
PE20	M	43	2018-04-01	Empyema on the right side; Pneumonia	None	Aminoglycosides Beta-lactams Lincomycin Nitroimidazoles	Pneumonia
PE21	M	63	2018-05-01	Tuberculous empyema; Right kidney stones	None	Anti-tuberculosis drug Beta-lactams Quinolones	Tuberculous empyema
PE22	M	59	2018-06-01	Empyema on the left side; Pneumonia	None	Beta-lactams Lincomycin	Pneumonia
PE23	M	13	2018-07-01	Abdominal thoracic fistula; Empyema; Sepsis	Candida albicans	Beta-lactams	Post-traumatic empyema Hospital-acquired empyema
PE24	F	66	2018-07-01	Left empyema; Pneumonia; Bronchiectasis; Hypertension; Acute renal impairment	Klebsiella oxytoca	Beta-lactams Lincomycin	Pneumonia Hypertension
PE25	M	58	2018-08-01	Empyema; Lung abscess; Grade 3 hypertension; Diabetes	None	Beta-lactams	Diabetes mellitus Hypertension
PE26	M	56	2018-08-01	Left empyema; pneumonia; Type I respiratory failure; Type 2 diabetes	None	Beta-lactams Quinolones	Pneumonia Diabetes mellitus
PE27	M	25	2018-09-01	Thoracic tuberculosis; Tuberculosis; Tuberculous empyema; Viral hepatitis; Gallbladder neoplasms	None	Beta-lactams	Tuberculous empyema
PE28	M	51	2018-10-01	Esophageal squamous cell carcinoma; Chronic superficial gastritis; Pneumonia; Postoperative thoracogastric anastomotic fistula	Candida albicans Stenotrophomonas maltophilia	Beta-lactams	Post-traumatic empyema Hospital-acquired empyema Pneumonia
PE29	M	31	2018-10-01	Left empyema; Left lower lobe bronchiectasis surgery	None	None	Post-traumatic empyema Hospital-acquired empyema
PE30	F	45	2018-12-01	Empyema on the left; Bronchiectasis with infection; Hypoproteinemia; Drug-induced dermatitis; Multiple kidney stones	Streptococcus constellatus	None	None
PE31	M	14	2018-12-01	Abdominal thoracic fistula; Left empyema; Thoracoscopic abscess debridement and drainage (left); Laparoscopic abscess debridement and drainage (left)	Candida tropicalis Pseudomonas aeruginosa	Aminoglycosides Anti-tuberculosis drug Beta-lactams Lincomycin	Post-traumatic empyema Hospital-acquired empyema
PE32	M	82	2019-01-01	Severe pneumonia; Left empyema; Type 2 diabetes; Coronary atherosclerotic heart disease; Intermuscular vein thrombosis of the lower extremities; Osteoporosis; Cerebral infarction	None	Beta-lactams Lincomycin	Pneumonia Diabetes mellitus
PE33	M	56	2019-01-01	Empyema on the right side; Type I respiratory failure; Pneumonias; Causes of elevated platelets; Liver fluke infection	None	Beta-lactams Quinolones	Post-traumatic empyema Pneumonia
PE34	M	17	2019-01-01	Empyema; Hemophagocytic syndrome	None	Anti-tuberculosis drug Beta-lactams	None
PE35	F	61	2019-01-01	Right lung abscess; Acute respiratory distress syndrome; Pneumonia; Type 2 diabetes; Hypertension	None	Antifungal drug Quinolones	Pneumonia Diabetes mellitus Hypertension
PE36	M	64	2019-01-01	Right empyema; Pneumonia; Hypertension grade 3; Steroid diabetes; Gout; Cerebral infarction; Atherosclerosis of both lower extremities; Renal insufficiency	None	Beta-lactams Aminoglycosides	Pneumonia Diabetes mellitus Hypertension
PE37	M	17	2019-01-01	Empyema; Hemophagocytic syndrome	None	Anti-tuberculosis drug Beta-lactams	None
PE38	M	71	2019-01-01	Left empyema; Coronary heart disease; Lung abscess	None	Beta-lactams	None
PE39	M	54	2019-02-01	Left empyema	None	Beta-lactams Lincomycin	None
PE40	M	63	2019-02-01	Septic shock; Respiratory failure; Biliary pleural bronchial fistula; Pneumonia; Empyema	Enterococcus faecium Pseudomonas aeruginosa	Beta-lactams Quinolones	Post-traumatic empyema Hospital-acquired empyema Pneumonia
PE41	M	56	2019-03-01	Right empyema; Right lung resection; Left lung tuberculosis	Escherichia coli	Anti-tuberculosis drug Beta-lactams	Post-traumatic empyema Hospital-acquired empyema
PE42	M	67	2019-04-01	Left empyema; pneumonia; Type I respiratory failure; Type 2 diabetes; Hypertension grade 3; Atrial fibrillation	None	Beta-lactams Lincomycin Oxazolidinone Quinolones	Pneumonia Diabetes mellitus Hypertension
PE43	M	14	2019-04-01	Severe pneumonia; Acute respiratory distress syndrome; Right empyema pneumothorax; Bacteremia	Acinetobacter baumannii	Beta-lactams Glycopeptides	Pneumonia
PE44	M	80	2019-05-01	Tuberculous empyema; Right hand phlebitis; Hypokalemia; Rheumatic heart disease; Right frontal cerebral infarction	None	Anti-tuberculosis drug Beta-lactams Lincomycin	None
PE45	M	37	2019-04-01	Pneumonia; Congenital Heart Disease; Type 2 Diabetes; Hepatitis B; Obesity; Empyema	None	Beta-lactams Lincomycin	Pneumonia Diabetes mellitus
